# Supplementary material for: Sex Difference in Peripheral Inflammatory Biomarkers in Drug-Naïve Patients with Major Depression in Young Adulthood
Source: Biomedicines. 2021 Jun 22;9(7):708. doi: 10.3390/biomedicines9070708 (PMC8301344; doi:10.3390/biomedicines9070708)
Supplement: Supplementary file 1 [file biomedicines-09-00708-s001.zip]

Archive with 1 entries (1 files):
- biomedicines-1245099-supplementary.pdf
